# Supplementary material for: Conservation of C4BP-binding sequence patterns in Streptococcus pyogenes M and Enn proteins
Source: J Biol Chem. 2024 Jun 13;300(7):107478. doi: 10.1016/j.jbc.2024.107478 (PMC11292367; doi:10.1016/j.jbc.2024.107478)
Supplement: Supporting Tables [file mmc2.xlsx]

## Sheet: Sheet1
Table S4. C4BP-Binding Patterns in Strep A Strains
Type	M				Enn					C4BP-binding patterns in strains that:
	M2	M22	M68	M87	M2	M22	M68	M87			Bind C4BPa
M2	✓					✓		✓			Both M and Enn
M3		✓		✓	no Enn						M only
M4		✓				✓					Enn only
M4.1		✓				✓					Neither M nor Enn
M8		✓		✓				✓
M9		✓		✓		✓		✓			Dοes not bind C4BPa
M11		✓
M13		✓								No Shading	M, not tested for C4BP-binding
M14.5					no Enn
M15		✓				✓				aPersson J, Beall B, Linse S, Lindahl G. Extreme sequence divergence but conserved ligand-binding specificity in Streptococcus pyogenes M protein. PLoS Pathog. 2006;2(5):e47. PubMed PMID: 16733543.
M18						✓
M22		✓				✓
M24					✓
M25		✓						✓
M27	✓
M28		✓				✓		✓
M29.2					no Enn
M31	✓			✓
M32
M33						✓
M34	✓	✓		✓
M36						✓
M38					no genomic record
M39					✓
M41.2					✓
M42		✓
M43					✓	✓		✓
M44		✓				✓
M46						✓
M48						✓
M49	✓					✓
M50		✓
M51		✓
M52						✓
M53						✓
M54
M55			✓		no Enn
M57		✓
M58				✓		✓
M59		✓				✓
M60								✓
M61					no genomic record
M62					no genomic record
M63		✓				✓
M64		✓				✓
M65		✓
M66								✓
M67		✓
M68			✓			✓		✓
M69					no genomic record
M70						✓
M71
M72					✓
M73	✓					✓		✓
M74					✓
M75						✓
M76		✓				✓
M77	✓							✓
M78		✓				✓
M79				✓				✓
M80						✓
M81		✓		✓
M82				✓				✓
M83
M84	✓
M85		✓						✓
M86
M87				✓				✓
M88		✓
M89						✓
M90				✓		✓
M91					✓	✓		✓
M92		✓						✓
M93						✓
M94		✓
M95	✓	✓
M96					no genomic record
M97						✓
M98						✓
M99
M100
M101						✓
M102	✓					✓
M103		✓		✓				✓
M104						✓
M105
M106						✓
M107				✓
M108						✓
M109		✓				✓
M110						✓
M111.1		✓						✓
M112				✓		✓
M113		✓
M114	✓					✓
M115					no genomic record
M116.2					✓
M117								✓
M118	✓				✓	✓
M119.2
M120					no genomic record
M121
M123						✓
M124						✓
M133		✓		✓
M134		✓
M137	✓
M139		✓
M144				✓
M157		✓
M158		✓
M165		✓
M168				✓
M169	✓
M170		✓
M172		✓
M174		✓
M175	✓
M176		✓
M177		✓
M180				✓
M182		✓
M183		✓
M191		✓
M193		✓
M205		✓
M209				✓
M221		✓
M231				✓
M232	✓
M236		✓
